# Supplementary material for: Flower color preferences of insects and livestock: effects on Gentiana lutea reproductive success
Source: PeerJ. 2016 Mar 15;4:e1685. doi: 10.7717/peerj.1685 (PMC4806593; doi:10.7717/peerj.1685)
Supplement: Data S1 [file peerj-04-1685-s003.xls]

## Sheet: Insect preferences
Year	Population	Plant	Flower color (PC1)	Stalk height (cm)	Leave length (mm)	Percentage of insect herbivory per plant
2010	Ancares	ANC04	-1.58056	81	260	0.45283
2010	Ancares	ANC02	-1.05825	82	280	0.45283
2010	Torrestio	TOR06	-0.98142	95	260	0.45283
2010	Cebreiro	CEB20	-0.63495	107	280	0.45283
2010	Ancares	ANC03	-1.21795	74	260	0.573585
2010	Cebreiro	CEB03	-1.00593	95	210	0.573585
2010	Torrestio	TOR01	-0.57924	55	140	0.573585
2010	San Isidro	ISI18	1.17361	91	220	0.649057
2010	San Glorio	GLO10	1.41514	80	190	0.754717
2010	Ancares	ANC06	-0.86544	91	220	0.90566
2010	Ancares	ANC19	-0.60605	94	240	0.90566
2010	Cebreiro	CEB18	-0.55413	102	240	0.90566
2010	Cebreiro	CEB17	-0.42006	117	200	0.90566
2010	Torrestio	TOR16	0.05069	72	200	0.90566
2010	Torrestio	TOR07	1.26047	82	260	0.90566
2010	San Isidro	ISI13	1.78723	75	220	0.90566
2010	Señales	SEÑ15			210	1.13208
2010	Torrestio	TOR09	0.42207	77	240	1.13208
2010	Ventana	VEN06	1.09604	75	260	1.13208
2010	Leitariegos	LEI23	-1.12376	67	230	1.35849
2010	Leitariegos	LEI21	-0.54404	87	310	1.35849
2010	Ancares	ANC14	-0.3756	90	320	1.35849
2010	Señales	SEÑ08	1.16219		240	1.35849
2010	San Glorio	GLO22	1.19372	87	220	1.35849
2010	Ventana	VEN05	1.92872	90	250	1.35849
2010	Ventana	VEN14	-0.34746	65	190	1.70566
2010	Torrestio	TOR21	-0.16823	72	250	1.70566
2010	San Glorio	GLO05	0.69074	55	150	1.70566
2010	Ventana	VEN04	1.48147	80	250	1.70566
2010	Cebreiro	CEB24	-0.3283	95	320	1.81132
2010	Torrestio	TOR15	-0.77391	63	250	1.88679
2010	Cebreiro	CEB04	-0.01447	116	300	1.94717
2010	Ventana	VEN21	-0.32314	77	220	2.26415
2010	Señales	SEÑ13	0.32956		320	2.26415
2010	San Glorio	GLO16	0.90451	86	380	2.26415
2010	San Isidro	ISI12	1.38147	85	270	2.26415
2010	San Isidro	ISI17	0.17005	81	300	2.64151
2010	Cebreiro	CEB19	-0.47736	86	290	2.71698
2010	San Isidro	ISI19	1.51214	105	260	2.91321
2010	Ventana	VEN15	-1.23287	71	350	3.01887
2010	Ancares	ANC21	-0.93927	95	260	3.16981
2010	Ancares	ANC10	-0.36958	102	340	3.16981
2010	Ancares	ANC20	-2.40984	91	300	3.39623
2010	San Isidro	ISI07	1.89399	82	250	3.39623
2010	Cebreiro	CEB14	-0.21162	68	190	3.77358
2010	San Isidro	ISI04	0.66659	65		3.77358
2010	Leitariegos	LEI11	0.70202	97	290	3.77358
2010	Ancares	ANC08	-0.81096	98	260	4.07547
2010	Torrestio	TOR10	-0.39911	95	220	4.5283
2010	Ventana	VEN03	1.24844	80	250	4.5283
2010	San Isidro	ISI20	1.78862	91	250	4.5283
2010	San Glorio	GLO15	0.50205	85	200	4.90566
2010	Torrestio	TOR17	-0.5193	76	230	4.98113
2010	Leitariegos	LEI22	-1.15893	61	260	5.28302
2010	Ventana	VEN09	0.27733	82	210	5.43396
2010	Cebreiro	CEB10	-0.56354	91	220	6.23396
2010	Señales	SEÑ20	2.32834		200	6.79245
2010	Señales	SEÑ10	1.36696	110	300	7.92453
2010	San Glorio	GLO09	1.09359	65	190	8.01509
2010	San Glorio	GLO04	1.04481	90	230	8.15094
2010	San Glorio	GLO19	0.5338	73	250	8.58868
2010	Ancares	ANC17	-0.45431	99	300	8.60377
2010	Leitariegos	LEI17	0.20027	70	200	8.60377
2010	Señales	SEÑ11	0.09615		220	9.0566
2010	Señales	SEÑ19	0.59067		230	9.31321
2010	Ancares	ANC05	-1.22549	74	190	9.63019
2010	San Glorio	GLO18	0.52028	82	250	9.72075
2010	Leitariegos	LEI18	-0.81926	51	160	10.1887
2010	San Glorio	GLO21	1.24734	82	220	10.566
2010	Leitariegos	LEI20	-0.9246	69	280	10.9434
2010	Ancares	ANC13	-0.55315	79	290	11.3208
2010	San Isidro	ISI15	1.66388	86	350	11.3208
2010	Ventana	VEN22	-0.10818	81	220	12.6491
2010	Leitariegos	LEI06	-0.23535	75	280	12.7547
2010	Ventana	VEN10	0.89534	63	200	13.3585
2010	Leitariegos	LEI08	0.51621	66	150	13.7811
2010	Cebreiro	CEB21	-1.11318	77	250	14.1585
2010	San Glorio	GLO01	2.32479	75	250	15.3962
2010	Leitariegos	LEI12	-0.90053	77	220	15.4717
2010	Leitariegos	LEI14	-1.29011	89	290	16.6038
2010	San Isidro	ISI24	1.29783	103	330	16.8
2010	San Glorio	GLO07	1.10288	60	200	18.0377
2010	San Isidro	ISI02	0.73121	75	250	19.4415
2010	San Isidro	ISI03	1.36562	78	200	19.5321
2010	Leitariegos	LEI16	-1.0543	73	300	19.9245
2010	San Glorio	GLO06	0.93097	50	170	20.7547
2010	Señales	SEÑ18	2.08809	85	190	21.2226
2010	San Glorio	GLO20	0.42026	96	210	21.6302
2010	Ventana	VEN08	1.57712	52	230	23.8642
2010	Torrestio	TOR05	-0.33798	66	340	23.9245
2010	Leitariegos	LEI19	0.09555	82	280	24.1509
2010	San Isidro	ISI16	1.85106	80	210	24.5283
2010	Señales	SEÑ14			230	25.283
2010	San Isidro	ISI01	0.00902	80	200	26.3396
2010	Ventana	VEN12	-0.30824	50	200	26.9132
2010	San Isidro	ISI06	1.23232	100	240	28.7396
2010	Señales	SEÑ07	1.42132		250	30.0075
2010	Señales	SEÑ04	1.49289	90	230	33.0264
2010	Leitariegos	LEI04	-1.2289	72	180	34.9132
2010	San Glorio	GLO23	0.46153	65	180	36.9811
2010	Torrestio	TOR19	1.32244	73	210	37.2075
2010	Leitariegos	LEI15	-0.35395	72	290	37.5849
2010	Señales	SEÑ09	1.2961		250	42.4604
2010	San Isidro	ISI11	1.93259	89	300	42.4604
2010	Ventana	VEN07	1.62964	80	180	45.8113
2010	Torrestio	TOR03	0.83102	84	230	47.8038
2010	Ancares	ANC07	-0.59963	92	260	47.8642
2010	Leitariegos	LEI13	-0.45348	83	230	55.3208
2010	Señales	SEÑ16	1.50945		270	59.2453
2010	Ancares	ANC12	-0.78855	115	260	60
2010	Torrestio	TOR14	0.04578	80	180	60
2010	Ventana	VEN19			210	61.1321
2010	Leitariegos	LEI09	0.79022	104	280	61.8868
2010	San Glorio	GLO02	1.24416	60	150	61.8868
2010	San Glorio	GLO08	0.75004		200	70.566
2010	San Isidro	ISI22	1.03124	52	270	70.566
2010	San Glorio	GLO14	1.34446	90	250	75.7736
2010	Señales	SEÑ17	1.75591		220	100

## Sheet: Livestock color preferences
Population	Plant	Year	Livestock herbivory (absemce 0/presence 1)	Flower color (PC1)	Leave length (mm)	Stalk height (cm)
Ancares	ANC20	2010	0	-2.41	300	91
Ancares	ANC04	2010	0	-1.581	260	81
Ancares	ANC18	2010	0	-1.414	220	72
Ancares	ANC11	2011	0	-1.345	250	75
Ancares	ANC04	2011	0	-1.278	245	92
Ancares	ANC05	2010	0	-1.225	190	74
Ancares	ANC03	2010	0	-1.218	260	74
Ancares	ANC38	2011	0	-1.216	270	83
Ancares	ANC40	2011	0	-1.086	252	115
Ancares	ANC37	2011	0	-1.06	263	89
Ancares	ANC02	2010	0	-1.058	280	82
Ancares	ANC16	2010	0	-1.058	290	98
Ancares	ANC22	2011	0	-1.048	200	79
Ancares	ANC05	2011	0	-0.978	265	92
Ancares	ANC21	2010	0	-0.939	260	95
Ancares	ANC33	2011	0	-0.91	290	81
Ancares	ANC35	2011	0	-0.855	340	110
Ancares	ANC12	2010	0	-0.789	260	115
Ancares	ANC12	2011	0	-0.774	288	122
Ancares	ANC41	2011	0	-0.758	295	80
Ancares	ANC36	2011	0	-0.619	290	90
Ancares	ANC07	2010	0	-0.6	260	92
Ancares	ANC34	2011	0	-0.568	262	89
Ancares	ANC13	2010	0	-0.553	290	79
Ancares	ANC39	2011	0	-0.55	350	99
Ancares	ANC01	2010	0	-0.455	250	77
Ancares	ANC17	2010	0	-0.454	300	99
Ancares	ANC09	2011	0	-0.446	226	94
Ancares	ANC14	2010	0	-0.376	320	90
Ancares	ANC10	2010	0	-0.37	340	102
Ancares	ANC08	2011	0	-0.352	250	80
Ancares	ANC15	2011	0	-0.299	295	95
Ancares	ANC31	2011	0	-0.282	320	98
Ancares	ANC43	2011	0	-0.259	345	100
Ancares	ANC13	2011	0	-0.142	195	63
Ancares	ANC45	2011	0	-0.036	310	115
Ancares	ANC15	2010	0	0.067	260	107
Ancares	ANC10	2011	0	0.1	365	91
Ancares	ANC24	2011	0	0.134	315	88
Ancares	ANC42	2011	0	0.135	230	75
Cebreiro	CEB12	2011	0	-1.262	220	75
Cebreiro	CEB03	2010	0	-1.006	210	95
Cebreiro	CEB46	2011	0	-0.958	260	107
Cebreiro	CEB23	2010	0	-0.865	310	89
Cebreiro	CEB20	2011	0	-0.829	310	93
Cebreiro	CEB43	2011	0	-0.655	180	81
Cebreiro	CEB20	2010	0	-0.635	280	107
Cebreiro	CEB14	2011	0	-0.634	220	71
Cebreiro	CEB10	2010	0	-0.564	220	91
Cebreiro	CEB45	2011	0	-0.495	250	103
Cebreiro	CEB39	2011	0	-0.48	220	85
Cebreiro	CEB19	2010	0	-0.477	290	86
Cebreiro	CEB12	2010	0	-0.455	240	96
Cebreiro	CEB17	2010	0	-0.42	200	117
Cebreiro	CEB24	2010	0	-0.328	320	95
Cebreiro	CEB42	2011	0	-0.271	166	80
Cebreiro	CEB41	2011	0	-0.248	260	72
Cebreiro	CEB19	2011	0	-0.239	280	88
Cebreiro	CEB14	2010	0	-0.212	190	68
Cebreiro	CEB09	2010	0	-0.143	310	102
Cebreiro	CEB40	2011	0	-0.082	170	75
Cebreiro	CEB04	2010	0	-0.014	300	116
Cebreiro	CEB05	2010	0	0	250	104
Cebreiro	CEB08	2010	0	0.391	270	88
Cebreiro	CEB09	2011	0	0.483	280	97
Leitariegos	LEI40	2011	0	-1.637	245	65
Leitariegos	LEI42	2011	0	-1.611	204	70
Leitariegos	LEI33	2011	0	-1.553	245	65
Leitariegos	LEI36	2011	0	-1.55	268	85
Leitariegos	LEI39	2011	0	-1.151	217	60
Leitariegos	LEI02	2011	0	-1.089	242	70
Leitariegos	LEI12	2011	0	-1.035	278	72
Leitariegos	LEI35	2011	0	-0.982	243	87
Leitariegos	LEI34	2011	0	-0.959	254	66
Leitariegos	LEI11	2011	0	-0.935	270	86
Leitariegos	LEI37	2011	0	-0.833	192	77
Leitariegos	LEI38	2011	0	-0.828	310	61
Leitariegos	LEI32	2011	0	-0.722	278	65
Leitariegos	LEI31	2011	0	-0.709	222	63
Leitariegos	LEI43	2011	0	-0.7	230	60
Leitariegos	LEI15	2011	0	-0.661	210	32
Leitariegos	LEI21	2011	0	-0.651	300	80
Leitariegos	LEI49	2011	0	-0.635	265	72
Leitariegos	LEI41	2011	0	-0.628	247	60
Leitariegos	LEI50	2011	0	-0.581	155	62
Leitariegos	LEI45	2011	0	-0.551	199	52
Leitariegos	LEI48	2011	0	-0.5	185	65
Leitariegos	LEI13	2010	0	-0.453	230	83
Leitariegos	LEI44	2011	0	-0.409	219	87
Leitariegos	LEI47	2011	0	-0.369	175	52
Leitariegos	LEI03	2011	0	-0.309	182	85
Leitariegos	LEI46	2011	0	0.169	250	54
Leitariegos	LEI20	2011	0	0.78	300	96
Loureses	LOU25	2011	0	-1.999	200	85
Loureses	LOU06	2011	0	-1.91		90
Loureses	LOU13	2011	0	-1.624	230	102
Loureses	LOU19	2011	0	-1.585	270	110
Loureses	LOU05	2011	0	-1.564	276	103
Loureses	LOU18	2011	0	-1.314		110
Loureses	LOU23	2011	0	-1.124	250	100
Loureses	LOU24	2011	0	-1.075		96
Loureses	LOU21	2011	0	-1.013	220	88
Loureses	LOU20	2011	0	-0.944	230	99
Loureses	LOU04	2011	0	-0.894		107
Loureses	LOU14	2011	0	-0.883	280	87
Loureses	LOU22	2011	0	-0.836	300	83
Loureses	LOU02	2011	0	-0.747	211	99
Loureses	LOU01	2011	0	-0.646	268	88
Loureses	LOU16	2011	0	-0.594	190	87
Loureses	LOU07	2011	0	-0.572		103
Loureses	LOU10	2011	0	-0.192	315	94
Loureses	LOU03	2011	0	-0.139	230	89
Loureses	LOU15	2011	0	-0.092	240	81
Loureses	LOU17	2011	0	0.029	180	90
Loureses	LOU12	2011	0	0.034	310	95
Loureses	LOU09	2011	0	0.294	24	106
Loureses	LOU08	2011	0	0.413	250	93
Loureses	LOU11	2011	0	0.579	240	92
Ponton	PON38	2011	0	0.404	220	67
Ponton	PON33	2011	0	0.589	240	79
Ponton	PON35	2011	0	0.705		88
Ponton	PON54	2011	0	0.746	238	95
Ponton	PON39	2011	0	0.971	240	75
Ponton	PON43	2011	0	0.993		105
Queixa	QUX04	2010	0		228	67
Queixa	QUX10	2010	0		310	73
Queixa	QUX18	2010	0		223	84
Queixa	QUX20	2010	0		260	75
Queixa	QUX24	2010	0		263	64
Queixa	QUX09	2011	0	-2.644		83
Queixa	QUX47	2011	0	-2.556	210	83
Queixa	QUX11	2011	0	-2.236	240	76
Queixa	QUX41	2011	0	-2.21	202	72
Queixa	QUX45	2011	0	-2.036	260	93
Queixa	QUX42	2011	0	-2.025	220	86
Queixa	QUX05	2010	0	-2.023	246	77
Queixa	QUX02	2011	0	-2.011	250	75
Queixa	QUX40	2011	0	-1.956	240	89
Queixa	QUX11	2010	0	-1.926	304	75
Queixa	QUX01	2011	0	-1.878	138	58
Queixa	QUX36	2011	0	-1.787	273	65
Queixa	QUX48	2011	0	-1.751	300	100
Queixa	QUX31	2011	0	-1.705	223	75
Queixa	QUX43	2011	0	-1.68	255	80
Queixa	QUX34	2011	0	-1.595	238	85
Queixa	QUX07	2011	0	-1.516	240	95
Queixa	QUX44	2011	0	-1.504	220	94
Queixa	QUX39	2011	0	-1.498	285	76
Queixa	QUX12	2010	0	-1.481	295	85
Queixa	QUX19	2011	0	-1.474	210	60
Queixa	QUX32	2011	0	-1.379	230	75
Queixa	QUX16	2010	0	-1.37	296	77
Queixa	QUX14	2011	0	-1.357	170	95
Queixa	QUX07	2010	0	-1.35	278	76
Queixa	QUX13	2010	0	-1.33	360	93
Queixa	QUX14	2010	0	-1.328	310	87
Queixa	QUX19	2010	0	-1.294	315	85
Queixa	QUX17	2010	0	-1.288	214	71
Queixa	QUX06	2010	0	-1.083	240	87
Queixa	QUX25	2010	0	-1.08	256	74
Queixa	QUX08	2010	0	-0.923	360	84
Queixa	QUX15	2010	0	-0.908	242	77
Queixa	QUX09	2010	0	-0.633	324	62
Queixa	QUX26	2010	0	-0.619	260	71
Queixa	QUX23	2010	0	-0.415	278	79
Queixa	QUX21	2010	0	-0.409	230	71
Queixa	QUX22	2010	0	-0.301	210	64
San Glorio	GLO23	2010	0	0.462	180	65
San Glorio	GLO19	2010	0	0.534	250	73
San Glorio	GLO25	2011	0	0.583	320	99
San Glorio	GLO37	2011	0	0.622	183	46
San Glorio	GLO07	2011	0	0.629		85
San Glorio	GLO24	2011	0	0.633		110
San Glorio	GLO01	2011	0	0.794		56
San Glorio	GLO19	2011	0	0.855	260	70
San Glorio	GLO33	2011	0	0.887	180	49
San Glorio	GLO17	2011	0	0.974	180	83
San Glorio	GLO34	2011	0	1.021	240	68
San Glorio	GLO20	2011	0	1.053	290	95
San Glorio	GLO18	2011	0	1.791	210	78
San Isidro	ISI10	2010	0		210
San Isidro	ISI31	2011	0
San Isidro	ISI35	2011	0	-0.285	296	76
San Isidro	ISI01	2010	0	0.009	200	80
San Isidro	ISI17	2010	0	0.17	300	81
San Isidro	ISI08	2011	0	0.251	280	100
San Isidro	ISI45	2011	0	0.294	280	100
San Isidro	ISI16	2011	0	0.304	230	72
San Isidro	ISI38	2011	0	0.313	220	100
San Isidro	ISI18	2011	0	0.372	340	94
San Isidro	ISI43	2011	0	0.463	310	106
San Isidro	ISI39	2011	0	0.466	260	88
San Isidro	ISI44	2011	0	0.473	265	102
San Isidro	ISI41	2011	0	0.473	285	86
San Isidro	ISI24	2011	0	0.478	290	81
San Isidro	ISI33	2011	0	0.487	185	74
San Isidro	ISI37	2011	0	0.518	245	82
San Isidro	ISI36	2011	0	0.53	222	80
San Isidro	ISI42	2011	0	0.574	200	110
San Isidro	ISI40	2011	0	0.574	240	90
San Isidro	ISI04	2010	0	0.667		65
San Isidro	ISI10	2011	0	0.677	115	100
San Isidro	ISI02	2010	0	0.731	250	75
San Isidro	ISI12	2011	0	0.752	380	80
San Isidro	ISI01	2011	0	0.823	300	96
San Isidro	ISI46	2011	0	0.844	271	96
San Isidro	ISI34	2011	0	0.845	255	91
San Isidro	ISI22	2010	0	1.031	270	52
San Isidro	ISI25	2010	0	1.093	300	81
San Isidro	ISI18	2010	0	1.174	220	91
San Isidro	ISI06	2010	0	1.232	240	100
San Isidro	ISI24	2010	0	1.298	330	103
San Isidro	ISI09	2010	0	1.31	250	86
San Isidro	ISI03	2010	0	1.366	200	78
San Isidro	ISI12	2010	0	1.381	270	85
San Isidro	ISI19	2010	0	1.512	260	105
San Isidro	ISI21	2010	0	1.567	310	85
San Isidro	ISI15	2010	0	1.664	350	86
San Isidro	ISI13	2010	0	1.787	220	75
San Isidro	ISI20	2010	0	1.789	250	91
San Isidro	ISI16	2010	0	1.851	210	80
San Isidro	ISI07	2010	0	1.894	250	82
San Isidro	ISI11	2010	0	1.933	300	89
San Mamede	SMM25	2011	0	-1.771	258	102
San Mamede	SMM17	2011	0	-1.51	255	115
San Mamede	SMM07	2011	0	-1.278	210	94
San Mamede	SMM11	2011	0	-1.192	222	85
San Mamede	SMM16	2011	0	-1.135	300	101
San Mamede	SMM10	2011	0	-1.06	235	106
San Mamede	SMM19	2011	0	-0.998		62
San Mamede	SMM12	2011	0	-0.996	205	85
San Mamede	SMM05	2011	0	-0.984	310	116
San Mamede	SMM21	2011	0	-0.983	265	98
San Mamede	SMM15	2011	0	-0.971	255	89
San Mamede	SMM24	2011	0	-0.967	245	98
San Mamede	SMM01	2011	0	-0.869	260	88
San Mamede	SMM23	2011	0	-0.869	232	95
San Mamede	SMM13	2011	0	-0.866	230	95
San Mamede	SMM04	2011	0	-0.819	280	102
San Mamede	SMM08	2011	0	-0.715	120	54
San Mamede	SMM09	2011	0	-0.066	248	91
Señales	SEÑ31	2011	0	0.271	250	74
Señales	SEÑ01	2011	0	0.465	240	71
Señales	SEÑ25	2011	0	0.535	212	90
Señales	SEÑ05	2010	0	0.554	180	60
Señales	SEÑ12	2011	0	0.565		78
Señales	SEÑ22	2011	0	0.638	290	89
Señales	SEÑ23	2011	0	0.741		96
Señales	SEÑ09	2011	0	0.817	260	71
Señales	SEÑ06	2010	0	0.888	200	56
Señales	SEÑ06	2011	0	1.12	178	79
Señales	SEÑ13	2011	0	1.154	237	97
Señales	SEÑ08	2011	0	1.224	240	104
Señales	SEÑ02	2010	0	1.23	270	71
Señales	SEÑ10	2010	0	1.367	300	110
Señales	SEÑ17	2011	0	1.468	245	74
Señales	SEÑ04	2010	0	1.493	230	90
Señales	SEÑ11	2011	0	1.533	230	96
Torrestio	TOR23	2010	0	-1.426	130	60
Torrestio	TOR31	2011	0	-1.213	310	85
Torrestio	TOR15	2011	0	-1.212	285	97
Torrestio	TOR51	2011	0	-1.092	289	100
Torrestio	TOR68	2011	0	-0.903	274	86
Torrestio	TOR64	2011	0	-0.841	269	105
Torrestio	TOR59	2011	0	-0.796	280	97
Torrestio	TOR32	2011	0	-0.792	214	52
Torrestio	TOR58	2011	0	-0.594	214	77
Torrestio	TOR62	2011	0	-0.582	264	90
Torrestio	TOR01	2010	0	-0.579	140	55
Torrestio	TOR12	2010	0	-0.562	250	95
Torrestio	TOR17	2010	0	-0.519	230	76
Torrestio	TOR52	2011	0	-0.477	320	100
Torrestio	TOR54	2011	0	-0.448	358	85
Torrestio	TOR57	2011	0	-0.416	262	90
Torrestio	TOR20	2010	0	-0.412	230	79
Torrestio	TOR10	2010	0	-0.399	220	95
Torrestio	TOR02	2011	0	-0.343	114	80
Torrestio	TOR05	2010	0	-0.338	340	66
Torrestio	TOR21	2010	0	-0.168	250	72
Torrestio	TOR33	2011	0	-0.142	219	81
Torrestio	TOR35	2011	0	-0.053	174	76
Torrestio	TOR12	2011	0	-0.045	224	91
Torrestio	TOR49	2011	0	-0.029	184	80
Torrestio	TOR66	2011	0	0.019	244	96
Torrestio	TOR14	2010	0	0.046	180	80
Torrestio	TOR16	2010	0	0.051	200	72
Torrestio	TOR13	2011	0	0.066	240	100
Torrestio	TOR41	2011	0	0.176	254	95
Torrestio	TOR44	2011	0	0.207	264	82
Torrestio	TOR53	2011	0	0.207	283	80
Torrestio	TOR40	2011	0	0.307	274	102
Torrestio	TOR23	2011	0	0.346	190	79
Torrestio	TOR67	2011	0	0.346	279	94
Torrestio	TOR09	2010	0	0.422	240	77
Torrestio	TOR11	2011	0	0.519	264	93
Torrestio	TOR45	2011	0	0.535	224	84
Torrestio	TOR39	2011	0	0.541	241	95
Torrestio	TOR46	2011	0	0.554	254	91
Torrestio	TOR36	2011	0	0.575	190	70
Torrestio	TOR03	2011	0	0.603	304	96
Torrestio	TOR50	2011	0	0.695	304	100
Torrestio	TOR47	2011	0	0.728	299	95
Torrestio	TOR70	2011	0	0.76	229	95
Torrestio	TOR65	2011	0	0.783	244	97
Torrestio	TOR61	2011	0	0.803	314	113
Torrestio	TOR34	2011	0	0.821	179	65
Torrestio	TOR60	2011	0	0.846	234	81
Torrestio	TOR37	2011	0	0.886	209	77
Torrestio	TOR42	2011	0	0.959	290	87
Torrestio	TOR22	2010	0	1.068	210	78
Torrestio	TOR04	2010	0	1.083	240	69
Torrestio	TOR07	2010	0	1.26	260	82
Torrestio	TOR19	2010	0	1.322	210	73
Torrestio	TOR08	2010	0	1.514	330	96
Torrestio	TOR11	2010	0	2.152	240	80
Ventana	VEN15	2010	0	-1.233	350	71
Ventana	VEN34	2011	0	-0.523	250	78
Ventana	VEN20	2010	0	-0.499	300	80
Ventana	VEN14	2010	0	-0.347	190	65
Ventana	VEN21	2010	0	-0.323	220	77
Ventana	VEN12	2010	0	-0.308	200	50
Ventana	VEN22	2010	0	-0.108	220	81
Ventana	VEN32	2011	0	0.006	223	91
Ventana	VEN31	2011	0	0.162	248	75
Ventana	VEN09	2010	0	0.277	210	82
Ventana	VEN33	2011	0	0.478	250	85
Ventana	VEN47	2011	0	0.588	284	91
Ventana	VEN50	2011	0	0.715	305	84
Ventana	VEN10	2010	0	0.895	200	63
Ventana	VEN35	2011	0	1.046	220	80
Ventana	VEN06	2010	0	1.096	260	75
Ventana	VEN03	2010	0	1.248	250	80
Ventana	VEN02	2010	0	1.37	290	80
Ventana	VEN01	2010	0	1.393	190	75
Ventana	VEN08	2010	0	1.577	230	52
Ventana	VEN07	2010	0	1.63	180	80
Ventana	VEN05	2010	0	1.929	250	90
Ventana	VEN13	2010	0	2.274	300	100
Ancares	ANC32	2011	1	-0.98	280	88
Ancares	ANC06	2010	1	-0.865	220	91
Ancares	ANC08	2010	1	-0.811	260	98
Ancares	ANC19	2010	1	-0.606	240	94
Ancares	ANC11	2010	1	-0.503	240	80
Cebreiro	CEB21	2010	1	-1.113	250	77
Cebreiro	CEB11	2010	1	-0.789	250	106
Cebreiro	CEB18	2010	1	-0.554	240	102
Leitariegos	LEI02	2010	1
Leitariegos	LEI05	2010	1
Leitariegos	LEI14	2010	1	-1.29	290	89
Leitariegos	LEI04	2010	1	-1.229	180	72
Leitariegos	LEI22	2010	1	-1.159	260	61
Leitariegos	LEI23	2010	1	-1.124	230	67
Leitariegos	LEI16	2010	1	-1.054	300	73
Leitariegos	LEI20	2010	1	-0.925	280	69
Leitariegos	LEI12	2010	1	-0.901	220	77
Leitariegos	LEI18	2010	1	-0.819	160	51
Leitariegos	LEI21	2010	1	-0.544	310	87
Leitariegos	LEI15	2010	1	-0.354	290	72
Leitariegos	LEI06	2010	1	-0.235	280	75
Leitariegos	LEI19	2010	1	0.096	280	82
Leitariegos	LEI10	2010	1	0.11	220	85
Leitariegos	LEI17	2010	1	0.2	200	70
Leitariegos	LEI08	2010	1	0.516	150	66
Leitariegos	LEI07	2010	1	0.645	210	56
Leitariegos	LEI11	2010	1	0.702	290	97
Leitariegos	LEI09	2010	1	0.79	280	104
Ponton	PON41	2011	1			71
Ponton	PON48	2011	1	-0.457		66
Ponton	PON53	2011	1	-0.048		87
Ponton	PON44	2011	1	0.262	350	124
Ponton	PON31	2011	1	0.412	200	83
Ponton	PON49	2011	1	0.476	244	102
Ponton	PON34	2011	1	0.476	250	66
Ponton	PON55	2011	1	0.519	202	84
Ponton	PON40	2011	1	0.558		46
Ponton	PON50	2011	1	0.579	141	54
Ponton	PON46	2011	1	0.582	220	87
Ponton	PON32	2011	1	0.623	240	78
Ponton	PON36	2011	1	0.706	300	97
Ponton	PON51	2011	1	0.758		77
Ponton	PON47	2011	1	0.791	180	64
Ponton	PON42	2011	1	0.86	325	76
Ponton	PON45	2011	1	0.948	230	64
Ponton	PON52	2011	1	1.032	188	68
Queixa	QUX35	2011	1	-2.238	200	95
Queixa	QUX38	2011	1	-1.957	175	75
Queixa	QUX33	2011	1	-1.647	180	68
Queixa	QUX37	2011	1	-1.233	278	78
Queixa	QUX46	2011	1	-0.947	300	95
Queixa	QUX02	2010	1	-0.874	297	77
Queixa	QUX03	2010	1	-0.632	228	65
San Glorio	GLO17	2010	1	0.333	170	73
San Glorio	GLO20	2010	1	0.42	210	96
San Glorio	GLO15	2010	1	0.502	200	85
San Glorio	GLO18	2010	1	0.52	250	82
San Glorio	GLO35	2011	1	0.544	280	63
San Glorio	GLO31	2011	1	0.566	248	65
San Glorio	GLO12	2011	1	0.645	220	69
San Glorio	GLO05	2010	1	0.691	150	55
San Glorio	GLO08	2010	1	0.75	200
San Glorio	GLO39	2011	1	0.8	540	80
San Glorio	GLO36	2011	1	0.801	132	53
San Glorio	GLO13	2011	1	0.903	182	47
San Glorio	GLO16	2011	1	0.904	230	63
San Glorio	GLO16	2010	1	0.905	380	86
San Glorio	GLO06	2010	1	0.931	170	50
San Glorio	GLO32	2011	1	0.934	190	55
San Glorio	GLO11	2010	1	0.948	200	65
San Glorio	GLO38	2011	1	0.957		77
San Glorio	GLO04	2010	1	1.045	230	90
San Glorio	GLO09	2010	1	1.094	190	65
San Glorio	GLO07	2010	1	1.103	200	60
San Glorio	GLO11	2011	1	1.138	170	54
San Glorio	GLO22	2011	1	1.155		76
San Glorio	GLO22	2010	1	1.194	220	87
San Glorio	GLO15	2011	1	1.217	190	72
San Glorio	GLO21	2011	1	1.244	200	77
San Glorio	GLO02	2010	1	1.244	150	60
San Glorio	GLO21	2010	1	1.247	220	82
San Glorio	GLO04	2011	1	1.267	212	73
San Glorio	GLO14	2010	1	1.344	250	90
San Glorio	GLO10	2010	1	1.415	190	80
San Glorio	GLO01	2010	1	2.325	250	75
San Isidro	ISI32	2011	1	0.523	295	90
San Isidro	ISI06	2011	1	0.652	145	96
San Isidro	ISI05	2011	1	0.772	189	64
San Mamede	SMM20	2011	1	-1.719	258	92
San Mamede	SMM22	2011	1	-1.629	192	90
San Mamede	SMM18	2011	1	-1.444	270	125
San Mamede	SMM02	2011	1	-1.11	250	92
San Mamede	SMM14	2011	1	-1.078		140
San Mamede	SMM03	2011	1	-1	183	77
San Mamede	SMM06	2011	1	-0.885	190	92
Señales	SEÑ15	2010	1		210
Señales	SEÑ14	2010	1		230
Señales	SEÑ11	2010	1	0.096	220
Señales	SEÑ13	2010	1	0.33	320
Señales	SEÑ12	2010	1	0.356	250
Señales	SEÑ03	2011	1	0.453	242	37
Señales	SEÑ19	2010	1	0.591	230
Señales	SEÑ24	2011	1	0.636	212	48
Señales	SEÑ07	2011	1	0.731	252	64
Señales	SEÑ20	2011	1	0.886	272	63
Señales	SEÑ19	2011	1	0.916	290	74
Señales	SEÑ18	2011	1	1.006		75
Señales	SEÑ16	2011	1	1.116	230	72
Señales	SEÑ08	2010	1	1.162	240
Señales	SEÑ10	2011	1	1.236	296	82
Señales	SEÑ15	2011	1	1.266	250	75
Señales	SEÑ09	2010	1	1.296	250
Señales	SEÑ01	2010	1	1.31	200
Señales	SEÑ03	2010	1	1.315	200	70
Señales	SEÑ07	2010	1	1.421	250
Señales	SEÑ16	2010	1	1.509	270
Señales	SEÑ17	2010	1	1.756	220
Señales	SEÑ21	2011	1	1.839	320	79
Señales	SEÑ18	2010	1	2.088	190	85
Señales	SEÑ20	2010	1	2.328	200
Torrestio	TOR06	2010	1	-0.981	260	95
Torrestio	TOR15	2010	1	-0.774	250	63
Torrestio	TOR14	2011	1	-0.305	210	94
Torrestio	TOR20	2011	1	0.375	225	86
Torrestio	TOR63	2011	1	0.42	196	75
Torrestio	TOR03	2010	1	0.831	230	84
Torrestio	TOR71	2011	1	1.031	308	95
Ventana	VEN17	2010	1		230
Ventana	VEN19	2010	1		210
Ventana	VEN18	2010	1	-0.87	220
Ventana	VEN19	2011	1	0.267	175
Ventana	VEN17	2011	1	0.327	243
Ventana	VEN04	2010	1	1.481	250	80

## Sheet: Effects on seed production
Year	Population	Plant	Number of seeds	Livestock herbivory (absemce 0/presence 1)	Pollinator visits per minute	Percentage of seed predation	Percentage of insect herbivory per plant
2010	Ancares	ANC06	0	1	8.2		0.90566
2010	Ancares	ANC19	0	1	5.8		0.90566
2010	Torrestio	TOR16	0	0	0	100	0.90566
2010	San Glorio	GLO22	0	1	1.1	100	1.35849
2010	San Glorio	GLO05	0	1	0.3	100	1.70566
2010	Ventana	VEN21	0	0	0	74.3363	2.26415
2010	San Glorio	GLO16	0	1	1.1	100	2.26415
2010	San Isidro	ISI07	0	0	2.1	0	3.39623
2010	San Glorio	GLO15	0	1	1.1	100	4.90566
2010	Leitariegos	LEI22	0	1		100	5.28302
2010	San Glorio	GLO04	0	1	0.8	100	8.15094
2010	Ancares	ANC17	0	0		20.3704	8.60377
2010	Leitariegos	LEI17	0	1		96	8.60377
2010	Leitariegos	LEI18	0	1			10.1887
2010	San Glorio	GLO21	0	1	0.7	100	10.566
2010	Leitariegos	LEI20	0	1			10.9434
2010	Ventana	VEN22	0	0	1.2	88.0952	12.6491
2010	Leitariegos	LEI08	0	1	0	90.4762	13.7811
2010	San Glorio	GLO01	0	1	2.5	0	15.3962
2010	Leitariegos	LEI14	0	1			16.6038
2010	San Glorio	GLO07	0	1	1.1	100	18.0377
2010	Leitariegos	LEI16	0	1		100	19.9245
2010	San Glorio	GLO06	0	1	1.3		20.7547
2010	Señales	SEÑ18	0	1	0.5	0	21.2226
2010	San Glorio	GLO20	0	1	0.5	0	21.6302
2010	Leitariegos	LEI19	0	1		96	24.1509
2010	Leitariegos	LEI04	0	1			34.9132
2010	Leitariegos	LEI15	0	1			37.5849
2010	Torrestio	TOR03	0	1	1		47.8038
2010	Ventana	VEN19	0	1		21.4286	61.1321
2010	Leitariegos	LEI09	0	1		100	61.8868
2010	San Glorio	GLO02	0	1	1.8		61.8868
2010	San Glorio	GLO08	0	1	0.1	100	70.566
2010	San Glorio	GLO14	0	1	1.7	100	75.7736
2010	Señales	SEÑ17	0	1	0.3	100	100
2010	Leitariegos	LEI11	35	1	1.4	36.3636	3.77358
2010	Leitariegos	LEI12	60	1	0.4	88.8889	15.4717
2010	San Glorio	GLO10	80	1	1.1	80	0.754717
2010	San Glorio	GLO09	198	1	0.8	0	8.01509
2010	Señales	SEÑ15	220	1		0	1.13208
2010	Leitariegos	LEI21	232	1	0.3	62.963	1.35849
2010	Leitariegos	LEI23	284	1		68.5185	1.35849
2010	Ventana	VEN04	757	1	0	65.1163	1.70566
2010	Señales	SEÑ20	777	1	0.7	9.0909	6.79245
2010	Leitariegos	LEI13	844	0		69.3548	55.3208
2010	San Glorio	GLO18	926	1	1.2	75.6757	9.72075
2010	Torrestio	TOR21	991	0	0	21.8182	1.70566
2010	Ancares	ANC08	1033	1	1.4	69.697	4.07547
2010	Ventana	VEN07	1273	0	0	48.75	45.8113
2010	Señales	SEÑ16	1721	1	0.7	0	59.2453
2010	Cebreiro	CEB18	1763	1	2.4	52.1739	0.90566
2010	San Isidro	ISI04	1785	0	1.4	0	3.77358
2010	Ancares	ANC05	2086	0	5	18.1818	9.63019
2010	Ventana	VEN14	2130	0	0	35.0877	1.70566
2010	Torrestio	TOR17	2151	0	0	55.4455	4.98113
2010	Señales	SEÑ11	2189	1		3.125	9.0566
2010	Cebreiro	CEB04	2257	0	1.1	20.4969	1.94717
2010	Ventana	VEN15	2361	0	0.2	15.5172	3.01887
2010	Cebreiro	CEB14	2369	0	0	17.2414	3.77358
2010	San Isidro	ISI12	2385	0	5	95.7143	2.26415
2010	Ventana	VEN03	2397	0	0	72.5	4.5283
2010	Torrestio	TOR07	2400	0	0.1	24.1935	0.90566
2010	Ventana	VEN09	2472	0	0.1	52.0661	5.43396
2010	Ventana	VEN06	2651	0	0	21.4286	1.13208
2010	Señales	SEÑ14	2658	1		6.8182	25.283
2010	San Glorio	GLO23	2760	0	0.7	0	36.9811
2010	Cebreiro	CEB03	2917	0		51.4286	0.573585
2010	Señales	SEÑ19	2939	1	2.6	0	9.31321
2010	San Isidro	ISI16	2994	0	4	0	24.5283
2010	Ancares	ANC14	3153	0	2.9	35	1.35849
2010	Ancares	ANC21	3173	0	2.2	56.7901	3.16981
2010	Ventana	VEN12	3214	0	0	48	26.9132
2010	Ventana	VEN05	3327	0	1.1	27.7778	1.35849
2010	Ventana	VEN08	3425	0	0.1	41.6667	23.8642
2010	Ancares	ANC12	3741	0	4.4	71.4286	60
2010	Torrestio	TOR19	3781	0	0	38.4615	37.2075
2010	Torrestio	TOR05	4263	0	0	34.8624	23.9245
2010	Ventana	VEN10	4391	0	0	49.1071	13.3585
2010	Torrestio	TOR01	4463	0	0.2	12.5	0.573585
2010	Señales	SEÑ13	4510	1	5.6	0	2.26415
2010	Torrestio	TOR09	4522	0	0.1	2.7027	1.13208
2010	Señales	SEÑ07	4843	1	2	0	30.0075
2010	Ancares	ANC10	5103	0	3.6	75.4902	3.16981
2010	San Isidro	ISI03	5276	0	0.3	0	19.5321
2010	Ancares	ANC20	5307	0	2.9	51.6667	3.39623
2010	San Isidro	ISI01	5366	0	0.8	0	26.3396
2010	Ancares	ANC02	5643	0	2.9		0.45283
2010	Torrestio	TOR15	5715	1	1.6	20	1.88679
2010	San Isidro	ISI22	5831	0	3.5	0.7634	70.566
2010	Ancares	ANC03	6039	0	4.1	28.3784	0.573585
2010	Cebreiro	CEB24	6271	0	1.4	12.9032	1.81132
2010	Torrestio	TOR10	6337	0	0.2	18.8889	4.5283
2010	Torrestio	TOR14	6341	0	0.4	17.5926	60
2010	Cebreiro	CEB10	6467	0	0.5	17.9487	6.23396
2010	Cebreiro	CEB21	6603	1	1.4	12.3288	14.1585
2010	San Isidro	ISI06	6645	0	2.9	0	28.7396
2010	San Isidro	ISI11	6937	0	2.8	29.1667	42.4604
2010	Ancares	ANC13	6975	0	6.6	69.8925	11.3208
2010	Señales	SEÑ04	7056	0	0.9	0	33.0264
2010	San Isidro	ISI24	7232	0	0.2	0.7407	16.8
2010	Ancares	ANC07	7239	0	3.1	61.2903	47.8642
2010	Torrestio	TOR06	7368	1	0.7	25.1799	0.45283
2010	San Isidro	ISI13	7373	0	1.5	48.2014	0.90566
2010	Cebreiro	CEB19	7462	0	0.1	55.8442	2.71698
2010	Cebreiro	CEB17	7582	0	0.8	48.4848	0.90566
2010	San Glorio	GLO19	7784	0	0.9	100	8.58868
2010	Ancares	ANC04	8575	0	2.3	29.2135	0.45283
2010	Señales	SEÑ08	8669	1	1	0	1.35849
2010	Señales	SEÑ09	8886	1	5.9	0	42.4604
2010	San Isidro	ISI18	9463	0	3.2	5	0.649057
2010	San Isidro	ISI20	9560	0	2.2	68.75	4.5283
2010	San Isidro	ISI19	9570	0	5.4	0	2.91321
2010	San Isidro	ISI15	11012	0	12.2	0.6711	11.3208
2010	Señales	SEÑ10	11450	0	4.9	0.7874	7.92453
2010	Cebreiro	CEB20	13559	0	0.7	36.2069	0.45283
2010	San Isidro	ISI02	14651	0	2.7	0	19.4415
2010	San Isidro	ISI17	15864	0	4.4	0	2.64151
2010	Leitariegos	LEI06		1	0	60	12.7547
